# Supplementary material for: CD4 Molecule Plays an Important Role in the Inflammatory Response Induced by Japanese Encephalitis Virus Infection
Source: Vet Sci. 2026 Mar 9;13(3):254. doi: 10.3390/vetsci13030254 (PMC13030670; doi:10.3390/vetsci13030254)
Supplement: Supplementary file 1 [file vetsci-13-00254-s001.zip]

Archive with 8 entries (7 files):
- vetsci-4166193-supplementary/
- vetsci-4166193-supplementary/figure S1.pdf
- vetsci-4166193-supplementary/figure S2.pdf
- vetsci-4166193-supplementary/figure S3.pdf
- vetsci-4166193-supplementary/figure S4.pdf
- vetsci-4166193-supplementary/figure S5.pdf
- vetsci-4166193-supplementary/figure S6.pdf
- vetsci-4166193-supplementary/figure S7.pdf
